# Supplementary material for: Pre-or co-SARS-CoV-2 Infections Significantly Increase Severe Dengue Virus Disease Criteria: Implications for Clinicians
Source: Pathogens. 2024 Jul 10;13(7):573. doi: 10.3390/pathogens13070573 (PMC11279652; doi:10.3390/pathogens13070573)
Supplement: Supplementary file 1 [file pathogens-13-00573-s001.zip]

Archive with 1 entries (1 files):
- pathogens-2965176-supplementary.pdf
